# Supplementary material for: A three dimensional immunolabeling method with peroxidase-fused nanobodies and fluorochromized tyramide-glucose oxidase signal amplification
Source: Commun Biol. 2025 Jun 18;8:903. doi: 10.1038/s42003-025-08317-z (PMC12177075; doi:10.1038/s42003-025-08317-z)
Supplement: Supplementary file 3 — Supplementary Data 1 [file 42003_2025_8317_MOESM3_ESM.xlsx]

## Sheet: Fig. 2j
Immunoreactivity ratio (CETE/PERIPH)	POD-nAb	Ch IgY Ab	Rb IgG Ab	Rt IgG Ab
	0.964888	0.151121	0.0389012	0.0117916
	0.973276	0.151933	0.060628	0.0198033
	1.00474	0.179693	0.0689979	0.0208672
	1.04383	0.133983	0.0422365	0.0197023
	0.968283	0.160974	0.045471	0.0142521
	0.972248	0.0987481	0.0429329	0.0140733
	0.97935	0.0931615	0.0463928	0.0152607
	0.98866	0.109291	0.0434298	0.0140394
	0.95442	0.106836	0.037259	0.0163779
	0.898879	0.0850155	0.042006	0.0153431
	0.762411	0.0863309	0.0563913	0.0232375
	0.739371	0.084784	0.0402893	0.0285429
	0.695563	0.093844	0.0417744	0.0326051
	0.784615	0.0775382	0.0497251	0.0369074
	0.782706	0.0575636

## Sheet: Fig. 2k
Immunoreactivity ratio (CETE/PERIPH)	POD-nAb	Gp IgG Ab	Gt IgG Ab	Ms IgG Ab
	0.819109	0.273218	0.050556	0.109931
	0.838741	0.202574	0.0674325	0.157068
	0.835496	0.206402	0.0608159	0.121845
	0.823149	0.181652	0.0509255	0.0994768
	0.869129	0.247622	0.0662923	0.118314
	0.683657	0.18985	0.0527131	0.116332
	0.720661	0.14346	0.0563369	0.126142
	0.736327	0.144101	0.0505669	0.130034
	0.748351	0.158235	0.0557489	0.127883
	0.769899	0.176545	0.047536	0.110242
	0.74879	0.189623	0.106968	0.215986
	0.649998	0.218618	0.120961	0.165355
	0.663109	0.245866	0.164732	0.172257
	0.752035	0.175891	0.117926	0.202951
	0.725163	0.215426	0.105753
	0.823324		0.0809633
	0.793593		0.0853168
	0.788352		0.0898398
	1.12896		0.0770867
	0.805464		0.0843761

## Sheet: Fig. 3f
Immunoreactivity ratio (CETE/PERIPH)	wo/ ScaleA2	w/ ScaleA2
	0.610885	0.904923
	0.654218	0.90355
	0.603954	0.869914
	0.545143	0.904357
	0.558742	0.936853
	0.698527	0.68362
	0.661618	0.712039
	0.75523	0.704444
	0.762157	0.715563
	0.757339	0.768649
	0.927626	0.965937
	0.434507	0.845648
	0.377937	0.939819
	0.473918	0.959591
	0.419959	0.954343

## Sheet: Fig. 3g
Immunoreactivity ratio (CETE/PERIPH)	wo/ ScaleA2	w/ ScaleA2
	0.415938	0.941731
	0.401746	0.918719
	0.0894097	0.939038
	0.0856049	0.851323
	0.394941	0.894555
	0.645211	0.920601
	0.693651	0.917519
	0.776716	0.913082
	0.670615	0.872952
	0.664006	0.975622
	0.35769	0.932883
	0.388568	0.880896
	0.387656	0.902266
	0.313104	0.941841
	0.526068

## Sheet: Fig. 4c
Percentage of colocalization	FT-GO/EGFP	EGFP/FT-GO
	98.8372	86.7347
	100	92.2078
	97.479	90.9804

## Sheet: Fig. 4e
Percentage of colocalization	FT-GO/Tomato	Tomato/FT-GO
	98.8372	79.6748
	99.2908	88.0878
	97.9079	89.313

## Sheet: Fig. 5c
Fluorescence intensity	EGFP	FT-GO
	1070.85	3381.63
	417.875	4925.85
	547.24	6057.88
	458.55	5692.48
	319.056	5348.57

## Sheet: Fig. 5e
Fluorescence intensity	Direct	FT-GO
	1039.01	7230.36
	758.664	6157.59
	1274.05	6486.34
	730.608	6076.71
